# Supplementary material for: Reduction in mucosal‐associated invariant T cells (MAIT) in APECED patients is associated with elevated serum IFN‐γ concentration
Source: Eur J Immunol. 2024 Sep 18;54(12):2451189. doi: 10.1002/eji.202451189 (PMC11628920; doi:10.1002/eji.202451189)
Supplement: Supplementary file 2 — Supporting Information [file EJI-54-2451189-s002.xlsx]

## Sheet: Sheet1
Supplementary Table 1 - Antibodies
Antigen	Fluorochrome	Clone	Catalog number	Manufacturer
CD14	FITC	18D11	21810193	Immunotools
CD16	A700	3G8	557920	BD
CD161	BV605	HP-3G10	339916	BioLegend
CD19	FITC	HI19a	21620143	Immunotools
CD197 (CCR7)	BV650	3D12	563407	BD
CD279 (PD-1)	BV711	EH12.1	564017	BD
CD3	APC-H7	SK7	560176	BD
CD4	BV510	SK3	562970	BD
CD45RA	BV781	HI100	563870	BD
CD57	Pe-Cy7	HNK-1	359624	BioLegend
CD69	PerCP-Cy5.5	FN50	560738	BD
CD8	PeCf594	RPA-T8	562282	BD
Helios	efluor450	22F6	48-9883-42	eBioscience
IFNy	AlexaFluor 700	B27	557995	BD
Valpha7.2	PE	3C10	351706	BioLegend
CD3	RB545	UCHT1	569198	BD Biosciences
CD19	RB705	SJ25C1	570236	BD Biosciences
CD161	BUV805	DX12	748947	BD Biosciences
CCR2	BUV563	LS132.1D9	749076	BD Biosciences
CCR4	BB660	1G1	624295 (Custom)	BD Biosciences
CCR5	BUV737	2D7/CCR5	612808	BD Biosciences
CCR6	RY586	11A9	753568	BD Biosciences
CCR7	BUV615	2-L1-A	751099	BD Biosciences
CXCR3	R718	1C6/CXCR3	567231	BD Biosciences
CXCR5	PE-eFluor610	MU5UBEE	61-9185	Thermo Fischer
Other dyes
Live/dead Fixable Green Dead Cell Stain Kit			L23101	ThermoFisher
7-AAD			559925	BD
MR-1	APC			The MR1 tetramer technology was developed jointly by Dr. James McCluskey, Dr. Jamie Rossjohn, and Dr. David Fairlie, and the material was produced by the NIH Tetramer Core Facility as permitted to be distributed by the University of Melbourne.
